# Supplementary material for: Pre-Exposure Intranasal Treatment with Neomycin Sulfate Reduces Transmission of Influenza B Virus
Source: Antibiotics (Basel). 2026 Feb 26;15(3):245. doi: 10.3390/antibiotics15030245 (PMC13024608; doi:10.3390/antibiotics15030245)
Supplement: Supplementary file 1 [file antibiotics-15-00245-s001.zip]

Archive with 3 entries (3 files):
- ARRIVE Compliance Questionnaire_NEO.pdf
- Dot blot original picture scan.tif
- Supplementary figures.pdf
